# Supplementary material for: Prussian Blue Tablets for Cesium Decorporation: pH-Dependent Performance Under Normogastric and Hypochlorhydric Conditions in an In Vitro Gastrointestinal Model
Source: Pharmaceuticals (Basel). 2025 Nov 10;18(11):1702. doi: 10.3390/ph18111702 (PMC12655675; doi:10.3390/ph18111702)
Supplement: Supplementary file 1 [file pharmaceuticals-18-01702-s001.zip]

Archive with 1 entries (1 files):
- pharmaceuticals-3947137-supplementary.pdf
